# Supplementary material for: Evaluating Fatty Acid Amide Hydrolase as a Suitable Target for Sleep Promotion in a Transgenic TauP301S Mouse Model of Neurodegeneration
Source: Pharmaceuticals (Basel). 2024 Feb 29;17(3):319. doi: 10.3390/ph17030319 (PMC10975243; doi:10.3390/ph17030319)
Supplement: Supplementary file 1 [file pharmaceuticals-17-00319-s001.zip]

Archive with 1 entries (1 files):
- pharmaceuticals-2861439-supplementary.pdf
